# Supplementary material for: Comparative Analysis of the Antimicrobial Activity of Essential Oils and Their Formulated Microemulsions against Foodborne Pathogens and Spoilage Bacteria
Source: Antibiotics (Basel). 2022 Mar 25;11(4):447. doi: 10.3390/antibiotics11040447 (PMC9025571; doi:10.3390/antibiotics11040447)
Supplement: Supplementary file 1 [file antibiotics-11-00447-s001.zip]

Archive with 1 entries (1 files):
- antibiotics-1650172-supplementary.pdf
